# Supplementary material for: Novel Multistage Subunit Mycobacterium tuberculosis Nanoparticle Vaccine Confers Protection Against Experimental Infection in Prophylactic and Therapeutic Regimens
Source: Vaccines (Basel). 2025 Dec 19;14(1):5. doi: 10.3390/vaccines14010005 (PMC12846566; doi:10.3390/vaccines14010005)
Supplement: Supplementary file 1 [file vaccines-14-00005-s001.zip]

Archive with 1 entries (1 files):
- vaccines-3999326-supplementary.pdf
